# Supplementary material for: Endogenous Ketone Bodies Are Associated with Metabolic Vulnerability and Disability in Multiple Sclerosis
Source: Nutrients. 2025 Feb 11;17(4):640. doi: 10.3390/nu17040640 (PMC11858685; doi:10.3390/nu17040640)
Supplement: Supplementary file 1 [file nutrients-17-00640-s001.zip]

Archive with 1 entries (1 files):
- nutrients-3450981-supplementary.pdf
